# Supplementary material for: Production and Characterization of ACE Inhibitory and Anti-Diabetic Peptides from Buffalo and Camel Milk Fermented with Lactobacillus and Yeast: A Comparative Analysis with In Vitro, In Silico, and Molecular Interaction Study
Source: Foods. 2023 May 15;12(10):2006. doi: 10.3390/foods12102006 (PMC10216992; doi:10.3390/foods12102006)
Supplement: Supplementary file 1 [file foods-12-02006-s001.zip]

Archive with 1 entries (1 files):
- foods-2263631-supplementary.pdf
